# Supplementary material for: Ectoparasitic fungi Rickia wasmannii infection is associated with smaller body size in Myrmica ants
Source: Sci Rep. 2021 Jul 13;11:14355. doi: 10.1038/s41598-021-93583-0 (PMC8277852; doi:10.1038/s41598-021-93583-0)
Supplement: Supplementary file 1 — Supplementary Table 1. [file 41598_2021_93583_MOESM1_ESM.xlsx]

## Sheet: Measurements
Supplemetary Table 1. Dataset of the measured morphometric characters, infection level and age chategories used in statistical analysis
colony_ID	specimen_ID	infection	CL (25x)	CW (25x)	FR (50x)	FL (50x)	SL (50x)	PPW (50x)
39	1	infected	600	570	370	510	880	450
39	2	infected	580	580	370	490	870	430
39	3	infected	580	570	360	500	850	425
39	4	infected	580	550	350	470	810	450
39	5	infected	570	560	350	500	870	430
39	6	infected	570	550	330	480	850	420
39	7	infected	610	600	390	520	870	450
39	8	infected	580	550	350	470	840	410
39	9	infected	600	570	365	515	800	430
39	10	infected	530	530	335	460	820	400
40	1	infected	550	530	325	430	750	NA
40	2	infected	550	560	330	430	820	360
40	3	infected	545	520	300	440	790	400
40	4	infected	530	570	330	480	840	440
40	5	infected	530	510	340	460	810	390
40	6	infected	540	520	310	430	810	370
40	7	infected	560	540	330	470	850	400
40	8	infected	590	540	340	480	810	420
40	9	infected	530	520	320	430	785	400
40	10	infected	520	520	350	480	830	400
41	1	infected	550	555	340	470	800	410
41	2	infected	590	550	310	450	825	420
41	3	infected	530	530	290	450	800	380
41	4	infected	530	510	325	450	770	385
41	5	infected	550	560	350	470	840	420
41	6	infected	580	570	370	500	840	450
41	7	infected	570	560	335	470	870	400
41	8	infected	540	530	340	450	840	350
41	9	infected	520	490	310	410	770	380
41	10	infected	505	520	295	440	780	390
45	1	infected	635	585	370	520	840	450
45	2	infected	NA	NA	NA	NA	NA	NA
45	3	infected	600	590	360	520	790	460
45	4	infected	600	580	330	480	820	425
45	5	infected	600	570	345	500	850	420
45	6	infected	590	580	360	500	860	430
45	7	infected	580	570	350	520	870	430
45	8	infected	590	570	335	495	870	430
45	9	infected	610	580	355	500	880	430
45	10	infected	595	585	360	500	880	425
48	1	infected	520	500	300	430	770	380
48	2	infected	570	560	370	490	850	430
48	3	infected	500	500	310	440	720	370
48	4	infected	530	510	320	430	790	400
48	5	infected	540	550	370	470	790	410
48	6	infected	550	540	370	480	840	420
48	7	infected	530	520	320	455	770	390
48	8	infected	510	500	320	440	790	390
48	9	infected	515	480	285	410	730	380
48	10	infected	490	490	310	440	730	390
49	1	infected	560	565	330	450	780	410
49	2	infected	570	580	350	500	880	460
49	3	infected	560	560	350	480	790	430
49	4	infected	580	570	380	490	820	440
49	5	infected	550	530	330	480	780	420
49	6	infected	580	545	335	445	800	400
49	7	infected	580	520	325	450	770	410
49	8	infected	560	560	360	500	870	430
49	9	infected	540	520	320	450	790	410
49	10	infected	560	540	320	460	810	420
62	1	infected	500	490	295	420	780	380
62	2	infected	540	535	345	450	740	400
62	3	infected	550	530	320	450	870	390
62	4	infected	500	500	310	430	760	380
62	5	infected	550	540	370	480	800	400
62	6	infected	570	560	380	500	850	430
62	7	infected	550	530	370	480	780	420
62	8	infected	540	550	370	480	830	470
62	9	infected	530	500	305	410	750	400
62	10	infected	525	515	295	420	800	380
66	1	infected	580	580	350	500	870	450
66	2	infected	580	570	360	485	850	410
66	3	infected	580	580	350	500	850	440
66	4	infected	600	590	355	490	830	450
66	5	infected	570	580	370	510	870	450
66	6	infected	560	550	350	490	860	430
66	7	infected	560	570	350	500	860	440
66	8	infected	570	550	360	500	840	435
66	9	infected	570	550	340	480	840	430
66	10	infected	550	530	345	450	800	410
68	1	infected	530	510	280	430	785	390
68	2	infected	530	530	310	440	810	410
68	3	infected	500	490	310	420	780	370
68	4	infected	550	540	340	465	800	420
68	5	infected	545	535	340	450	770	405
68	6	infected	530	510	330	460	800	400
68	7	infected	570	535	325	475	790	425
68	8	infected	NA	NA	NA	NA	NA	NA
68	9	infected	510	500	310	400	780	390
68	10	infected	NA	NA	NA	NA	NA	380
69	1	infected	560	540	350	460	820	410
69	2	infected	550	540	330	480	830	420
69	3	infected	550	520	320	435	790	380
69	4	infected	590	570	340	490	860	430
69	5	infected	580	570	350	470	860	420
69	6	infected	580	585	395	500	830	450
69	7	infected	550	545	360	480	830	420
69	8	infected	570	540	345	490	840	410
69	9	infected	570	570	350	470	810	440
69	10	infected	580	550	350	470	830	415
70	1	infected	590	570	350	480	860	440
70	2	infected	550	530	330	450	830	410
70	3	infected	600	590	350	500	870	470
70	4	infected	565	570	355	480	830	440
70	5	infected	520	510	310	430	800	390
70	6	infected	500	510	340	420	720	500
70	7	infected	580	560	345	480	830	440
70	8	infected	540	550	350	460	730	520
70	9	infected	540	530	330	470	800	430
70	10	infected	580	590	380	510	880	470
71	1	infected	550	530	330	460	780	410
71	2	infected	520	510	310	430	790	390
71	3	infected	520	500	340	450	780	400
71	4	infected	530	520	320	460	780	400
71	5	infected	NA	NA	NA	NA	NA	NA
71	6	infected	600	580	370	490	880	460
71	7	infected	565	540	340	480	840	420
71	8	infected	570	560	330	460	830	430
71	9	infected	540	530	325	430	780	400
71	10	infected	540	520	330	460	805	400
72	1	infected	590	565	350	480	850	435
72	2	infected	530	520	320	440	780	400
72	3	infected	520	530	310	440	810	410
72	4	infected	500	490	275	410	740	360
72	5	infected	570	530	325	450	800	420
72	6	infected	580	570	330	445	800	450
72	7	infected	520	515	320	440	785	390
72	8	infected	560	520	320	450	740	380
72	9	infected	500	480	290	410	750	380
72	10	infected	490	490	280	390	740	350
73	1	infected	550	530	330	460	830	420
73	2	infected	NA	NA	NA	NA	NA	NA
73	3	infected	580	560	340	470	800	430
73	4	infected	490	490	310	400	750	360
73	5	infected	555	520	320	465	810	430
73	6	infected	550	530	320	470	770	400
73	7	infected	580	560	365	480	850	440
73	8	infected	570	540	330	470	840	410
73	9	infected	510	520	320	430	790	395
73	10	infected	495	480	300	430	770	380
78	1	infected	530	530	320	470	830	390
78	2	infected	540	530	350	470	830	420
78	3	infected	550	510	320	465	770	400
78	4	infected	540	530	300	435	815	400
78	5	infected	580	535	325	460	780	420
78	6	infected	520	510	315	450	NA	390
78	7	infected	600	580	380	490	850	440
78	8	infected	530	535	325	430	800	400
78	9	infected	550	540	320	440	830	410
78	10	infected	530	530	310	440	850	400
46	1	uninfected	590	580	340	500	840	450
46	2	uninfected	590	570	340	510	850	440
46	3	uninfected	550	540	330	470	780	430
46	4	uninfected	620	600	360	530	875	480
46	5	uninfected	550	530	310	460	750	425
46	6	uninfected	585	560	330	490	755	455
46	7	uninfected	620	620	365	525	880	500
46	8	uninfected	570	575	330	495	810	440
46	9	uninfected	580	580	340	480	820	420
46	10	uninfected	540	545	300	450	800	420
43	1	uninfected	550	530	330	440	785	390
43	2	uninfected	580	540	320	470	820	415
43	3	uninfected	535	500	310	420	740	380
43	4	uninfected	575	550	320	470	800	410
43	5	uninfected	535	530	320	420	800	400
43	6	uninfected	560	570	365	480	770	440
43	7	uninfected	510	540	330	460	780	435
43	8	uninfected	530	540	330	445	815	430
43	9	uninfected	560	540	330	460	785	420
43	10	uninfected	550	520	320	460	765	405
75	1	uninfected	630	610	360	530	850	470
75	2	uninfected	610	600	360	520	880	475
75	3	uninfected	550	540	340	470	830	410
75	4	uninfected	600	580	360	510	830	430
75	5	uninfected	600	570	340	500	745	420
75	6	uninfected	590	585	340	485	890	450
75	7	uninfected	580	590	370	530	910	475
75	8	uninfected	575	560	360	495	840	424
75	9	uninfected	570	580	360	490	840	420
75	10	uninfected	575	550	330	470	770	430
54	1	uninfected	550	530	330	430	810	430
54	2	uninfected	540	520	310	440	780	410
54	3	uninfected	540	560	330	460	830	400
54	4	uninfected	580	550	350	470	860	440
54	5	uninfected	495	490	300	420	780	360
54	6	uninfected	560	550	330	460	800	440
54	7	uninfected	520	510	330	450	800	380
54	8	uninfected	530	510	310	445	780	400
54	9	uninfected	495	500	320	445	785	385
54	10	uninfected	520	510	320	440	800	400
58	1	uninfected	550	530	325	465	790	420
58	2	uninfected	600	560	350	520	860	420
58	3	uninfected	600	570	320	485	850	420
58	4	uninfected	550	560	320	470	830	430
58	5	uninfected	570	560	335	470	860	430
58	6	uninfected	580	575	335	500	890	425
58	7	uninfected	550	550	330	460	830	420
58	8	uninfected	580	560	330	500	830	430
58	9	uninfected	570	550	340	470	850	410
58	10	uninfected	590	590	350	520	880	460
52	1	uninfected	600	580	380	510	890	470
52	2	uninfected	600	590	360	520	880	480
52	3	uninfected	570	570	360	500	850	430
52	4	uninfected	580	580	370	490	895	450
52	5	uninfected	570	560	330	500	850	440
52	6	uninfected	595	590	340	500	870	440
52	7	uninfected	600	580	370	510	870	470
52	8	uninfected	590	580	360	480	860	460
52	9	uninfected	590	570	370	500	860	460
52	10	uninfected	590	590	370	510	870	470
47	1	uninfected	580	580	330	480	860	440
47	2	uninfected	580	580	350	490	880	420
47	3	uninfected	560	570	330	490	855	430
47	4	uninfected	580	575	325	490	830	420
47	5	uninfected	560	560	345	480	820	410
47	6	uninfected	550	550	350	475	795	400
47	7	uninfected	590	580	330	480	870	430
47	8	uninfected	570	580	350	480	800	430
47	9	uninfected	585	595	350	500	850	480
47	10	uninfected	570	570	340	490	880	420
51	1	uninfected	540	540	325	450	790	430
51	2	uninfected	570	575	360	470	845	430
51	3	uninfected	535	520	325	430	800	375
51	4	uninfected	520	500	300	425	760	400
51	5	uninfected	580	560	340	480	840	420
51	6	uninfected	540	520	330	450	800	395
51	7	uninfected	540	570	340	480	870	440
51	8	uninfected	520	500	310	430	770	380
51	9	uninfected	540	510	320	430	820	390
51	10	uninfected	510	490	300	430	860	390
42	1	uninfected	580	560	330	480	870	400
42	2	uninfected	540	540	350	450	810	410
42	3	uninfected	570	550	340	450	840	410
42	4	uninfected	590	560	340	470	830	440
42	5	uninfected	540	530	330	430	810	410
42	6	uninfected	580	570	360	490	870	430
42	7	uninfected	570	520	320	430	800	380
42	8	uninfected	570	580	350	480	870	450
42	9	uninfected	500	530	320	440	770	420
42	10	uninfected	560	550	350	470	850	430
50	1	uninfected	550	550	330	480	860	420
50	2	uninfected	550	540	360	480	840	420
50	3	uninfected	580	580	360	500	860	420
50	4	uninfected	560	570	350	500	855	425
50	5	uninfected	570	560	345	490	840	425
50	6	uninfected	570	550	360	500	870	430
50	7	uninfected	615	590	360	515	890	460
50	8	uninfected	620	600	390	530	890	470
50	9	uninfected	530	550	340	480	840	410
50	10	uninfected	590	570	370	510	850	450
56	1	uninfected	555	570	360	480	850	440
56	2	uninfected	600	580	355	500	890	420
56	3	uninfected	550	550	330	490	840	435
56	4	uninfected	580	580	360	480	880	440
56	5	uninfected	560	540	360	470	840	420
56	6	uninfected	580	580	350	480	840	430
56	7	uninfected	570	540	330	470	840	420
56	8	uninfected	580	570	360	490	870	450
56	9	uninfected	590	570	360	470	880	430
56	10	uninfected	580	560	360	470	880	430
61	1	uninfected	580	560	350	470	870	450
61	2	uninfected	600	600	360	490	900	445
61	3	uninfected	600	570	350	490	880	440
61	4	uninfected	580	550	335	470	840	465
61	5	uninfected	560	560	330	485	870	450
61	6	uninfected	595	580	345	475	880	455
61	7	uninfected	595	580	360	490	880	440
61	8	uninfected	570	560	340	490	870	440
61	9	uninfected	590	580	350	495	845	430
61	10	uninfected	590	570	350	480	860	420
65	1	uninfected	560	550	365	490	870	400
65	2	uninfected	550	530	330	480	810	400
65	3	uninfected	580	560	350	500	880	430
65	4	uninfected	595	570	380	520	860	420
65	5	uninfected	550	535	340	480	930	390
65	6	uninfected	550	530	345	480	815	420
65	7	uninfected	580	555	360	520	800	430
65	8	uninfected	560	575	370	500	850	420
65	9	uninfected	580	550	380	530	870	405
65	10	uninfected	560	550	355	480	830	420
77	1	uninfected	550	550	340	470	830	430
77	2	uninfected	560	550	320	460	810	430
77	3	uninfected	580	600	385	510	870	470
77	4	uninfected	580	560	330	480	880	435
77	5	uninfected	560	550	345	475	830	420
77	6	uninfected	575	550	340	480	830	420
77	7	uninfected	570	560	340	480	800	430
77	8	uninfected	570	550	355	480	820	435
77	9	uninfected	570	555	340	470	840	430
77	10	uninfected	590	570	360	490	860	445
64	1	uninfected	570	580	340	490	870	440
64	2	uninfected	575	575	340	490	870	440
64	3	uninfected	580	590	370	500	890	440
64	4	uninfected	590	585	370	520	920	440
64	5	uninfected	590	600	390	520	930	440
64	6	uninfected	580	575	345	495	900	430
64	7	uninfected	580	575	350	490	860	420
64	8	uninfected	580	570	360	500	890	420
64	9	uninfected	NA	NA	NA	NA	NA	NA
64	10	uninfected	575	580	370	510	890	435

## Sheet: Pairs of observations
colony_ID	specimen_ID	infection	CL (25x)	CW (25x)	FR (50x)	FL (50x)	SL (50x)	PPW (50x)	note
40	5	infected	530	510	340	460	810	390	first measurement
40	5	infected	535	510	340	460	800	390	second measurement
41	1	infected	550	555	340	470	800	410	first measurement
41	1	infected	560	555	340	470	800	405	second measurement
45	6	infected	590	580	360	500	860	430	first measurement
45	6	infected	590	580	360	500	870	430	second measurement
48	3	infected	500	500	310	440	720	370	first measurement
48	3	infected	505	500	310	440	730	370	second measurement
49	9	infected	540	520	320	450	790	410	first measurement
49	9	infected	540	520	320	445	790	410	second measurement
62	8	infected	540	550	370	480	830	470	first measurement
62	8	infected	540	545	370	485	830	465	second measurement
69	3	infected	550	520	320	435	790	380	first measurement
69	3	infected	550	520	325	440	790	385	second measurement
72	3	infected	520	530	310	440	810	410	first measurement
72	3	infected	530	530	310	440	810	405	second measurement
43	6	uninfected	560	570	365	480	770	440	first measurement
43	6	uninfected	560	570	370	480	770	445	second measurement
75	10	uninfected	575	550	330	470	770	430	first measurement
75	10	uninfected	575	555	330	470	775	430	second measurement
54	2	uninfected	540	520	310	440	780	410	first measurement
54	2	uninfected	540	520	315	440	785	410	second measurement
58	6	uninfected	580	575	335	500	890	425	first measurement
58	6	uninfected	585	570	335	500	890	425	second measurement
52	8	uninfected	590	580	360	480	860	460	first measurement
52	8	uninfected	590	580	360	480	865	460	second measurement
47	8	uninfected	570	580	350	480	800	430	first measurement
47	8	uninfected	570	580	350	480	810	430	second measurement
51	8	uninfected	520	500	310	430	770	380	first measurement
51	8	uninfected	520	505	310	430	775	380	second measurement
50	7	uninfected	615	590	360	515	890	460	first measurement
50	7	uninfected	620	590	360	520	890	460	second measurement

## Sheet: Averages
colony_ID	average_thalli_number	average_age_of_workers	infection	CL (25x)	CW (25x)	FR (50x)	FL (50x)	SL (50x)	PPW (50x)
39	8.53333	3.86667	2	580	563	357	491.5	846	429.5
40	66.9333	3.93333	2	544.5	533	327.5	453	809.5	397.778
41	292.467	3.93333	2	546.5	537.5	326.5	456	813.5	398.5
45	330.333	4.4	2	600	578.889	351.667	503.889	851.111	433.333
48	41.4667	3.93333	2	525.5	515	327.5	448.5	778	396
49	17.3333	4.06667	2	564	549	340	470.5	809	423
62	25.6	3.33333	2	535.5	525	336	452	796	405
66	78.8667	4.6	2	572	565	353	490.5	847	434.5
68	63.1333	3.66667	2	533.125	518.75	318.125	442.5	789.375	398.889
69	139.4	3.2	2	568	553	349	474.5	830	419.5
70	46.4	3.6	2	556.5	551	344	468	815	451
71	43.6	3.66667	2	548.333	532.222	332.778	457.778	807.222	412.222
72	48.5333	4.06667	2	536	521	312	435.5	779.5	397.5
73	83.5333	3.93333	2	548.125	531.25	329.375	455.625	805	410.625
78	43.2	3.73333	2	547	533	326.5	455	817.222	407
46	0	NA	1	579.5	570	334.5	491	816	446
43	0	NA	1	548.5	536	327.5	452.5	786	412.5
75	0	NA	1	588	576.5	352	500	838.5	440.4
54	0	NA	1	533	523	323	446	802.5	404.5
58	0	NA	1	574	560.5	333.5	486	847	426.5
52	0	NA	1	588.5	579	361	502	869.5	457
47	0	NA	1	572.5	574	340	485.5	844	428
51	0	NA	1	539.5	528.5	325	447.5	815.5	405
42	0	NA	1	560	549	339	459	832	418
50	0	NA	1	573.5	566	356.5	498.5	859.5	433
56	0	NA	1	574.5	564	352.5	480	861	431.5
61	0	NA	1	586	571	347	483.5	869.5	443.5
65	0	NA	1	566.5	550.5	357.5	498	851.5	413.5
77	0	NA	1	570.5	559.5	345.5	479.5	837	434.5
64	0	NA	1	580	581.111	359.444	501.667	891.111	433.889

## Sheet: Inf. level and age categories
colony_id	worker_id	age_category	thalli_number
39	3	3	4
39	5	3	7
39	7	3	12
39	13	3	5
39	2	4	11
39	4	4	13
39	6	4	22
39	8	4	8
39	9	4	4
39	11	4	10
39	12	4	0
39	14	4	3
39	15	4	12
39	1	5	9
39	10	5	8
40	8	2	26
40	4	3	32
40	6	3	29
40	9	3	50
40	10	3	22
40	1	4	51
40	2	4	34
40	3	4	56
40	12	4	84
40	13	4	117
40	5	5	131
40	7	5	63
40	11	5	143
40	14	5	77
40	15	5	89
41	1	3	131
41	2	3	188
41	5	3	230
41	6	3	255
41	10	3	220
41	4	4	297
41	8	4	303
41	9	4	329
41	11	4	261
41	14	4	307
41	15	4	295
41	3	5	356
41	7	5	469
41	12	5	404
41	13	5	342
45	2	3	91
45	8	3	77
45	14	3	130
45	3	4	175
45	5	4	103
45	11	4	474
45	1	5	223
45	4	5	276
45	6	5	420
45	7	5	533
45	9	5	636
45	10	5	498
45	12	5	408
45	13	5	392
45	15	5	519
48	1	3	18
48	6	3	30
48	8	3	43
48	13	3	17
48	15	3	42
48	2	4	37
48	4	4	91
48	5	4	39
48	7	4	59
48	9	4	32
48	14	4	68
48	3	5	52
48	10	5	15
48	11	5	40
48	12	5	39
49	1	3	27
49	14	3	7
49	2	4	28
49	4	4	25
49	5	4	13
49	7	4	10
49	9	4	18
49	10	4	21
49	11	4	9
49	12	4	8
49	13	4	22
49	15	4	10
49	3	5	34
49	6	5	14
49	8	5	14
62	9	2	14
62	1	3	27
62	2	3	19
62	3	3	22
62	5	3	18
62	7	3	23
62	13	3	14
62	14	3	23
62	15	3	29
62	4	4	25
62	6	4	46
62	8	4	28
62	10	4	20
62	11	4	35
62	12	4	41
66	2	4	21
66	5	4	107
66	6	4	52
66	8	4	86
66	9	4	93
66	10	4	294
66	1	5	59
66	3	5	31
66	4	5	158
66	7	5	22
66	11	5	89
66	12	5	84
66	13	5	0
66	14	5	48
66	15	5	39
68	4	2	21
68	6	2	41
68	14	2	33
68	1	3	52
68	2	3	44
68	13	3	53
68	15	3	50
68	3	4	53
68	10	4	78
68	12	4	66
68	5	5	77
68	7	5	93
68	8	5	82
68	9	5	95
68	11	5	109
69	1	2	103
69	4	2	75
69	3	3	176
69	5	3	121
69	6	3	107
69	7	3	139
69	8	3	97
69	10	3	112
69	12	3	123
69	13	3	160
69	2	4	194
69	9	4	201
69	11	4	172
69	14	4	174
69	15	4	137
70	1	1	0
70	7	2	0
70	12	2	0
70	3	3	76
70	10	3	41
70	11	3	52
70	4	4	73
70	5	4	69
70	6	4	54
70	13	4	48
70	15	4	50
70	2	5	91
70	8	5	77
70	9	5	65
70	14	5	0
71	2	3	37
71	6	3	33
71	8	3	38
71	9	3	29
71	10	3	41
71	11	3	29
71	14	3	31
71	3	4	61
71	4	4	72
71	5	4	35
71	12	4	37
71	13	4	22
71	15	4	54
71	1	5	86
71	7	5	49
72	1	3	62
72	2	3	39
72	3	3	26
72	8	3	37
72	4	4	36
72	5	4	11
72	6	4	29
72	12	4	48
72	13	4	70
72	15	4	57
72	7	5	59
72	9	5	64
72	10	5	43
72	11	5	65
72	14	5	82
73	2	2	24
73	9	2	28
73	10	2	67
73	4	3	77
73	11	3	43
73	5	4	79
73	13	4	45
73	15	4	72
73	1	5	165
73	3	5	149
73	6	5	81
73	7	5	101
73	8	5	85
73	12	5	96
73	14	5	141
78	3	3	32
78	7	3	32
78	9	3	40
78	10	3	41
78	11	3	19
78	1	4	66
78	4	4	0
78	5	4	58
78	6	4	39
78	8	4	46
78	12	4	34
78	13	4	38
78	14	4	55
78	15	4	44
78	2	5	104
